# Supplementary material for: Identification of a RAB32-LRMDA-Commander membrane trafficking complex reveals the molecular mechanism of human oculocutaneous albinism type 7
Source: Nat Commun. 2025 Oct 2;16:8794. doi: 10.1038/s41467-025-63855-8 (PMC12491506; doi:10.1038/s41467-025-63855-8)
Supplement: Supplementary file 4 — Supplementary Data 2 [file 41467_2025_63855_MOESM4_ESM.xlsx]

## Sheet: Sheet1
	Primer name	FWD	REV
SDM primers	LRMDA L226G	TTATCCGAGATGACCAGGGCTAAGTCGACGGTACCG	CGGTACCGTCGACTTAGCCCTGGTCATCTCGGATAA
	LRMDA F145D	TCTGTACAAGCTGCCCAACTTGAAAGATCTGGATGCCCAG	CTGGGCATCCAGATCTTTCAAGTTGGGCAGCTTGTACAGA
	LRMDA Y106D	CACCAGCTCTGGAGGACCTCAGTCTGCTG	CAGCAGACTGAGGTCCTCCAGAGCTGGTG
	LRMDA L119D	GTGGCCTGTCCCAACGAGGATGTCAGCTTGGAAAAGGAT	ATCCTTTTCCAAGCTGACATCCTCGTTGGGACAGGCCAC
	LRMDA L189D	GCGCCACTACACGCCCGATCCTTCTGCTTCCAGGG	CCCTGGAAGCAGAAGGATCGGGCGTGTAGTGGCGC
	LRDMDA I221A	ACTCAGAGGGCAACAGGTTTGCCCGAGATGACCAGC	GCTGGTCATCTCGGGCAAACCTGTTGCCCTCTGAGT
	LRMDA D223A	CAACAGGTTTATCCGAGCTGACCAGCTCTAAGTCG	CGACTTAGAGCTGGTCAGCTCGGATAAACCTGTTG
	LRMDA N117K	ACGTGGCCTGTCCCAAGGAGCTGGTC	GACCAGCTCCTTGGGACAGGCCACGT
	LRMDA G217S	TATGGGAAAAACTCAGAGAGCAACAGGTTTATCCGAG	CTCGGATAAACCTGTTGCTCTCTGAGTTTTTCCCATA
	LRMDA Y208*	CTGGGGAAGTGTCGCTAGGTTTACTATGGGAAAAA	TTTTTCCCATAGTAAACCTAGCGACACTTCCCCAG
	LRMDA R222*	AGGGCAACAGGTTTATCTGAGATGACCAGCTCTAA	TTAGAGCTGGTCATCTCAGATAAACCTGTTGCCCT
	RAB32 D61L	GCCACCATCGGGGTGCTATTCGCCCTCAAGGTC	GACCTTGAGGGCGAATAGCACCCCGATGGTGGC
	RAB32 F62D	CCATCGGGGTGGACGACGCCCTCAAGGTCC	GGACCTTGAGGGCGTCGTCCACCCCGATGG
	RAB32 L64D	GGGGTGGACTTCGCCGACAAGGTCCTCAACTG	CAGTTGAGGACCTTGTCGGCGAAGTCCACCCC
	RAB32 T39N	TTGGCGTGGGCAAGAACAGCATCATCAAGCG	CGCTTGATGATGCTGTTCTTGCCCACGCCAA
	RAB32 Q85L	GACATCGCGGGGCTGGAGCGATTTGGC	GCCAAATCGCTCCAGCCCCGCGATGTC
	RAB32 S71R	CTCAACTGGGACAGGAGGACTCTGGTGCG	CGCACCAGAGTCCTCCTGTCCCAGTTGAG
Cloning primers	pEGFP-C1 GFP-LRMDA (with Glycine linker)	GACTGAATTCGGGAGGAGGAGGAATGGCCGGGCTCGTGGTGCG	CTATGTCGACTTAGAGCTGGTCATCTCGGAT
	pEGFP-C1 GFP-LRMDA ΔN (with Glycine linker)	GACTGAATTCGGGAGGAGGAGGAATGGAAGACTACAAGAGATA	CTATGTCGACTTAGAGCTGGTCATCTCGGAT
	pEGFP-C1 GFP-LRMDA ΔC (with Glycine linker)	GACTGAATTCGGGAGGAGGAGGAATGGCCGGGCTCGTGGTGCG	CTATGTCGACTTACTCACTAGAAGCCTTGG
	pLVX GFP-LRMDA	GACTCCCGGGATGGTGAGCAAGGGCGAG	CTATTCTAGATTAGAGCTGGTCATCTCG
	pLVX GFP-LRMDA L226G	GACTCCCGGGATGGTGAGCAAGGGCGAG	CTATTCTAGATTAGCCCTGGTCATCTCG
	pLVX GFP-VPS26C	GACTCCCGGGATGGTGAGCAAGGGCGAG	CTATTCTAGACTATATCCTGCAGAGCTT
