# Supplementary material for: Identification of a RAB32-LRMDA-Commander membrane trafficking complex reveals the molecular mechanism of human oculocutaneous albinism type 7
Source: Nat Commun. 2025 Oct 2;16:8794. doi: 10.1038/s41467-025-63855-8 (PMC12491506; doi:10.1038/s41467-025-63855-8)
Supplement: Supplementary file 7 — Source Data [file 41467_2025_63855_MOESM7_ESM.zip › Source data.xlsx]

## Sheet: Figure 1B
Hit	Model	iPTM_Score
SNX17	1	0.878652
SNX17	2	0.823196
SNX17	3	0.792546
SNX17	4	0.737209
SNX17	5	0.674008
SNX31	1	0.718858
SNX31	2	0.700516
SNX31	3	0.643526
SNX31	4	0.625598
SNX31	5	0.553333
LRMDA	1	0.69831
LRMDA	2	0.649779
LRMDA	3	0.604345
LRMDA	4	0.58533
LRMDA	5	0.525251
TNFAIP8L1	1	0.68726
TNFAIP8L1	2	0.529012
TNFAIP8L1	3	0.485209
TNFAIP8L1	4	0.200588
TNFAIP8L1	5	0.179911
TNFAIP8L2	1	0.742513
TNFAIP8L2	2	0.475837
TNFAIP8L2	3	0.269725
TNFAIP8L2	4	0.217161
TNFAIP8L2	5	0.170021
TBC1D21	1	0.726793
TBC1D21	2	0.689793
TBC1D21	3	0.168145
TBC1D21	4	0.0945693
TBC1D21	5	0.047337
NYAP1	1	0.688605
NYAP1	2	0.468423
NYAP1	3	0.152182
NYAP1	4	0.151869
NYAP1	5	0.126097
ARHGEF25	1	0.36009
ARHGEF25	2	0.264494
ARHGEF25	3	0.231549
ARHGEF25	4	0.229054
ARHGEF25	5	0.228189
MTO1	1	0.42869
MTO1	2	0.359918
MTO1	3	0.242726
MTO1	4	0.142433
MTO1	5	0.127711
C6orf141	1	0.381893
C6orf141	2	0.324454
C6orf141	3	0.305566
C6orf141	4	0.121812
C6orf141	5	0.109167
GUCY1A2	1	0.347083
GUCY1A2	2	0.332722
GUCY1A2	3	0.223128
GUCY1A2	4	0.210881
GUCY1A2	5	0.0904554
MAP4	1	0.464048
MAP4	2	0.429608
MAP4	3	0.146144
MAP4	4	0.0656978
MAP4	5	0.0627606
ENTREP1	1	0.406012
ENTREP1	2	0.288208
ENTREP1	3	0.16102
ENTREP1	4	0.15763
ENTREP1	5	0.143015
UBE2J1	1	0.492687
UBE2J1	2	0.28401
UBE2J1	3	0.19995
UBE2J1	4	0.123096
UBE2J1	5	0.0463251
KCNIP4	1	0.48197
KCNIP4	2	0.220495
KCNIP4	3	0.192811
KCNIP4	4	0.132199
KCNIP4	5	0.0810891
MYO16	1	0.559422
MYO16	2	0.21521
MYO16	3	0.120795
MYO16	4	0.107853
MYO16	5	0.0556095
KCNIP3	1	0.490042
KCNIP3	2	0.20948
KCNIP3	3	0.158144
KCNIP3	4	0.102453
KCNIP3	5	0.0705346
NAT16	1	0.328341
NAT16	2	0.319606
NAT16	3	0.20215
NAT16	4	0.153364
NAT16	5	0.0180458
KCNIP2	1	0.450781
KCNIP2	2	0.318771
KCNIP2	3	0.143941
KCNIP2	4	0.0469327
KCNIP2	5	0.0345342
CDKL5	1	0.270548
CDKL5	2	0.266788
CDKL5	3	0.173833
CDKL5	4	0.143002
CDKL5	5	0.0680856
ADGRF2P	1	0.247901
ADGRF2P	2	0.20458
ADGRF2P	3	0.199398
ADGRF2P	4	0.136791
ADGRF2P	5	0.0783798
TNFAIP8L3	1	0.361008
TNFAIP8L3	2	0.209908
TNFAIP8L3	3	0.13589
TNFAIP8L3	4	0.0901607
TNFAIP8L3	5	0.0611412
PAICS	1	0.255256
PAICS	2	0.159496
PAICS	3	0.143903
PAICS	4	0.102353
PAICS	5	0.0781276
GLP2R	1	0.194674
GLP2R	2	0.153895
GLP2R	3	0.141143
GLP2R	4	0.114203
GLP2R	5	0.113021
ADGRV1	1	0.207068
ADGRV1	2	0.186594
ADGRV1	3	0.105819
ADGRV1	4	0.100641
ADGRV1	5	0.0961913
CDR1	1	0.260303
CDR1	2	0.200779
CDR1	3	0.144347
CDR1	4	0.0522865
CDR1	5	0.0373144
LCN8	1	0.267943
LCN8	2	0.105373
LCN8	3	0.100107
LCN8	4	0.0987072
LCN8	5	0.0528412
SLC15A5	1	0.191104
SLC15A5	2	0.131233
SLC15A5	3	0.128857
SLC15A5	4	0.0923982
SLC15A5	5	0.070746
TMEM104	1	0.422536
TMEM104	2	0.0799473
TMEM104	3	0.0539268
TMEM104	4	0.0364432
TMEM104	5	0.009904
ADRA1D	1	0.139412
ADRA1D	2	0.136053
ADRA1D	3	0.116705
ADRA1D	4	0.102497
ADRA1D	5	0.0981735
SCART1	1	0.160117
SCART1	2	0.105565
SCART1	3	0.0994161
SCART1	4	0.0985057
SCART1	5	0.0860785
LPAR2	1	0.171648
LPAR2	2	0.103045
LPAR2	3	0.0986985
LPAR2	4	0.0758507
LPAR2	5	0.0738968
ADAM22	1	0.159363
ADAM22	2	0.10906
ADAM22	3	0.101223
ADAM22	4	0.0706277
ADAM22	5	0.0515303
USHBP1	1	0.216205
USHBP1	2	0.140209
USHBP1	3	0.0457483
USHBP1	4	0.0431797
USHBP1	5	0.0146693
TNFAIP8	1	0.130378
TNFAIP8	2	0.114232
TNFAIP8	3	0.106912
TNFAIP8	4	0.0543481
TNFAIP8	5	0.024347
SLC5A6	1	0.13214
SLC5A6	2	0.118358
SLC5A6	3	0.0794993
SLC5A6	4	0.0405622
SLC5A6	5	0.0273599
CHAMP1	1	0.130821
CHAMP1	2	0.101383
CHAMP1	3	0.0737764
CHAMP1	4	0.0441686
CHAMP1	5	0.0434529
PTGER4	1	0.123924
PTGER4	2	0.092374
PTGER4	3	0.0753126
PTGER4	4	0.0602734
PTGER4	5	0.0387856
ICOS	1	0.15543
ICOS	2	0.124845
ICOS	3	0.0521742
ICOS	4	0.0240935
ICOS	5	0.0172748
ABCC4	1	0.132475
ABCC4	2	0.11704
ABCC4	3	0.090586
ABCC4	4	0.0183063
ABCC4	5	0.0129453
PARP3	1	0.124788
PARP3	2	0.0615953
PARP3	3	0.0408253
PARP3	4	0.0303004
PARP3	5	0.0117784
FRMD8P1	1	0.0634423
FRMD8P1	2	0.061574
FRMD8P1	3	0.0498967
FRMD8P1	4	0.048474
FRMD8P1	5	0.0164394
PCDH19	1	0.0566621
PCDH19	2	0.0517606
PCDH19	3	0.0413093
PCDH19	4	0.0401412
PCDH19	5	0.0372811
SLC6A9	1	0.067368
SLC6A9	2	0.0391233
SLC6A9	3	0.0335487
SLC6A9	4	0.0209801
SLC6A9	5	0.0114351
ITK	1	0.0610656
ITK	2	0.0379115
ITK	3	0.0284429
ITK	4	0.015274
ITK	5	0.0029454
CENPJ	1	0.0532322
CENPJ	2	0.0408069
CENPJ	3	0.0188489
CENPJ	4	0.0149762
CENPJ	5	0.0142219
SKIC8	1	0.0983731
SKIC8	2	0.0238406
SKIC8	3	0.0067733
SKIC8	4	0.00438953
SKIC8	5	0.00340139
LGI2	1	0.029334
LGI2	2	0.025774
LGI2	3	0.0237716
LGI2	4	0.0222014
LGI2	5	0.0158255
USH1G	1	0.0246644
USH1G	2	0.0172765
USH1G	3	0.0147122
USH1G	4	0.0122168
USH1G	5	0.00996048
SLC27A6	1	0.0144772
SLC27A6	2	0.00753389
SLC27A6	3	0.00519163
SLC27A6	4	0.00482342
SLC27A6	5	0.00446126
ANKS4B	1	0.00940933
ANKS4B	2	0.00794154
ANKS4B	3	0.00645421
ANKS4B	4	0.00598531
ANKS4B	5	0.00567338

## Sheet: Figure 2C
Note: Normalised values in bold are presented on graphs.
Rep. 1	Raw				Norm. to GFP				Norm. to GFP-LRMDA (WT)
	GFP-LRMDA	LRMDA-GFP	N-ter	C-ter	GFP-LRMDA	LRMDA-GFP	N-ter	C-ter	GFP-LRMDA	LRMDA-GFP	N-ter	C-ter
GFP	21700	40100	19400	8550	1	1	1	1	1	1	1	1
VPS35L	24500	29	21.5	22400	1.12903	0.000723192	0.00110825	2.61988	1	0.000640542	0.000981591	2.32047
VPS26C	20000	196	126	14000	0.921659	0.00488778	0.00649485	1.63743	1	0.00530324	0.00704691	1.77661
VPS29	4370	57.5	0	3990	0.201382	0.00143392	0	0.466667	1	0.00712036	0	2.31732
RAB32	10200	4170	15200	254	0.470046	0.10399	0.783505	0.0297076	1	0.221234	1.66687	0.0632015
Rep. 1	Raw				Norm. to GFP				Norm. to GFP-LRMDA (WT)
	GFP-LRMDA	LRMDA-GFP	N-ter	C-ter	GFP-LRMDA	LRMDA-GFP	N-ter	C-ter	GFP-LRMDA	LRMDA-GFP	N-ter	C-ter
GFP	11000	12100	9370	14100	1	1	1	1	1	1	1	1
VPS35L	22300	60.2	19.4	28300	2.02727	0.00497521	0.00207044	2.00709	1	0.00245414	0.00102129	0.990045
VPS26C	21800	110	27.4	27200	1.98182	0.00909091	0.00292423	1.92908	1	0.00458716	0.00147553	0.973388
VPS29	7570	124	32.8	6030	0.688182	0.0102479	0.00350053	0.42766	1	0.0148913	0.00508664	0.621434
RAB32	13500	17700	32900	50.6	1.22727	1.46281	3.51121	0.00358865	1	1.19192	2.86098	0.00292409
Rep. 1	Raw				Norm. to GFP				Norm. to GFP-LRMDA (WT)
	GFP-LRMDA	LRMDA-GFP	N-ter	C-ter	GFP-LRMDA	LRMDA-GFP	N-ter	C-ter	GFP-LRMDA	LRMDA-GFP	N-ter	C-ter
GFP	29400	46400	21900	10400	1	1	1	1	1	1	1	1
VPS35L	17800	32.9	35.1	18300	0.605442	0.000709052	0.00160274	1.75962	1	0.00117113	0.00264722	2.90633
VPS26C	17300	113	49.5	13700	0.588435	0.00243534	0.00226027	1.31731	1	0.00413868	0.00384116	2.23866
VPS29	5780	109	26	3940	0.196599	0.00234914	0.00118721	0.378846	1	0.0119489	0.00603877	1.927
RAB32	6790	817	9160	104	0.230952	0.0176078	0.418265	0.01	1	0.0762398	1.81104	0.043299

## Sheet: Figure 2D
Note: Normalised values in bold are presented on graphs.
Rep. 1	Raw					Norm. to GFP					Norm. to wild-type
	Wild-type	I221A	D223A	L226G	L189D	Wild-type	I221A	D223A	L226G	L189D	Wild-type	I221A	D223A	L226G	L189D
GFP	43400	32200	32000	32200	50900	1	1	1	1	1	1	1	1	1	1
VPS35L	7260	17.2	79.4	0	268	0.167281	0.000534161	0.00248125	0	0.00526523	1	0.0031932	0.0148328	0	0.0314753
RAB32	5710	4590	4210	2460	3370	0.131567	0.142547	0.131562	0.0763975	0.0662083	1	1.08345	0.999967	0.580675	0.503229
CCDC22	26100	1130	1820	197	2090	0.601382	0.0350932	0.056875	0.00611801	0.0410609	1	0.0583542	0.0945738	0.0101732	0.0682775
CCDC93	23700	485	1020	158	1330	0.546083	0.0150621	0.031875	0.00490683	0.0261297	1	0.0275821	0.0583703	0.00898551	0.0478493
Rep. 2	Raw					Norm. to GFP					Norm. to wild-type
	Wild-type	I221A	D223A	L226G	L189D	Wild-type	I221A	D223A	L226G	L189D	Wild-type	I221A	D223A	L226G	L189D
GFP	143000	173000	164000	203000	227000	1	1	1	1	1	1	1	1	1	1
VPS35L	6340	9.71	8.56	0	77.6	0.0443357	5.61272e-05	5.21951e-05	0	0.00034185	1	0.00126596	0.00117727	0	0.0077105
RAB32	549	291	397	564	462	0.00383916	0.00168208	0.00242073	0.00277833	0.00203524	1	0.438138	0.630537	0.72368	0.530127
CCDC22	24300	187	458	100	2340	0.16993	0.00108092	0.00279268	0.000492611	0.0103084	1	0.006361	0.0164343	0.0028989	0.0606624
CCDC93	27500	187	612	101	3260	0.192308	0.00108092	0.00373171	0.000497537	0.0143612	1	0.00562081	0.0194049	0.00258719	0.0746784
Rep. 3	Raw					Norm. to GFP					Norm. to wild-type
	Wild-type	I221A	D223A	L226G	L189D	Wild-type	I221A	D223A	L226G	L189D	Wild-type	I221A	D223A	L226G	L189D
GFP	15800	16400	14900	15200	16500	1	1	1	1	1	1	1	1	1	1
VPS35L	8320	5.28	45.8	0	450	0.526582	0.000321951	0.00307383	0	0.0272727	1	0.000611398	0.00583731	0	0.051792
RAB32	872	802	866	1010	913	0.0551899	0.0489024	0.0581208	0.0664474	0.0553333	1	0.886076	1.05311	1.20398	1.0026
CCDC22	90100	332	1620	254	7830	5.70253	0.0202439	0.108725	0.0167105	0.474545	1	0.00354999	0.0190661	0.00293037	0.0832166
CCDC93	52500	240	1630	134	7430	3.32278	0.0146341	0.109396	0.00881579	0.450303	1	0.00440418	0.032923	0.00265313	0.13552

## Sheet: Figure 2E
Note: Normalised values in bold are presented on graphs.
Rep. 1	Raw				Norm. to GFP				Norm. to wild-type
	WT	R248A	W280A	K283E	WT	R248A	W280A	K283E	WT	R248A	W280A	K283E
GFP	10200	10600	9770	11100	1	1	1	1	1	1	1	1
mCh-LRMDA	8100	2970	4650	4480	0.794118	0.280189	0.475947	0.403604	1	0.35283	0.59934	0.508242
VPS26C	30700	32800	35100	37400	3.0098	3.09434	3.59263	3.36937	1	1.02809	1.19364	1.11946
VPS29	25300	26400	25200	28700	2.48039	2.49057	2.57932	2.58559	1	1.0041	1.03989	1.04241
CCDC22	27300	24200	19200	25600	2.67647	2.28302	1.9652	2.30631	1	0.852996	0.73425	0.861697
CCDC93	24300	20200	15000	22700	2.38235	1.90566	1.53531	2.04505	1	0.799907	0.644452	0.858414
Rep. 2	Raw				Norm. to GFP				Norm. to wild-type
	WT	R248A	W280A	K283E	WT	R248A	W280A	K283E	WT	R248A	W280A	K283E
GFP	47500	43100	54800	59500	1	1	1	1	1	1	1	1
mCh-LRMDA	46200	15100	30300	28800	0.972632	0.350348	0.55292	0.484034	1	0.360206	0.568478	0.497654
VPS26C	91800	100000	92800	101000	1.93263	2.32019	1.69343	1.69748	1	1.20053	0.87623	0.878325
VPS29	63900	66800	51800	46500	1.34526	1.54988	0.945255	0.781513	1	1.1521	0.702655	0.580937
CCDC22	108000	105000	89200	110000	2.27368	2.43619	1.62774	1.84874	1	1.07147	0.715903	0.813103
CCDC93	38100	37800	35100	39100	0.802105	0.87703	0.640511	0.657143	1	1.09341	0.798537	0.819273
Rep. 3	Raw				Norm. to GFP				Norm. to wild-type
	WT	R248A	W280A	K283E	WT	R248A	W280A	K283E	WT	R248A	W280A	K283E
GFP	615	494	696	629	1	1	1	1	1	1	1	1
mCh-LRMDA	14000	5430	8030	8020	22.7642	10.9919	11.5374	12.7504	1	0.482859	0.50682	0.560107
VPS26C	26300	32900	27500	31400	42.7642	66.5992	39.5115	49.9205	1	1.55736	0.923938	1.16734
VPS29	39700	37600	24500	23500	64.5528	76.1134	35.2011	37.3609	1	1.17909	0.545307	0.578764
CCDC22	64900	68600	61300	74800	105.528	138.866	88.0747	118.919	1	1.31591	0.834606	1.12689
CCDC93	32500	33300	33300	37000	52.8455	67.4089	47.8448	58.8235	1	1.27558	0.905371	1.11312

## Sheet: Figure 3B
Note: Normalised values in bold are presented on graphs.
Rep. 1	Raw				Norm. to GFP				Norm. to WT
	WT	Y106D	L119D	F145D	WT	Y106D	L119D	F145D	WT	Y106D	L119D	F145D
GFP	2730	5020	5940	4220	1	1	1	1	1	1	1	1
RAB32	997	0	0	0	0.365201	0	0	0	1	0	0	0
VPS26C	4980	4600	2570	4350	1.82418	0.916335	0.43266	1.03081	1	0.502328	0.237181	0.56508
VPS35L	5430	5540	3180	5220	1.98901	1.10359	0.535354	1.23697	1	0.554841	0.269156	0.6219
CCDC22	11000	8480	5820	10200	4.0293	1.68924	0.979798	2.41706	1	0.419239	0.243168	0.599871
CCDC93	7090	5450	3660	6410	2.59707	1.08566	0.616162	1.51896	1	0.418032	0.237253	0.584874
Rep. 2	Raw				Norm. to GFP				Norm. to WT
	WT	Y106D	L119D	F145D	WT	Y106D	L119D	F145D	WT	Y106D	L119D	F145D
GFP	51600	50000	53600	53900	1	1	1	1	1	1	1	1
RAB32	6050	6.96	9.46	8.07	0.117248	0.0001392	0.000176493	0.000149722	1	0.00118723	0.00150529	0.00127697
VPS26C	11500	8120	8600	7370	0.222868	0.1624	0.160448	0.136735	1	0.728682	0.719922	0.613523
VPS35L	25200	16600	21000	23500	0.488372	0.332	0.391791	0.435993	1	0.67981	0.802239	0.892747
CCDC22	13000	10400	10100	13000	0.251938	0.208	0.188433	0.241187	1	0.8256	0.747933	0.957328
CCDC93	13100	10900	10300	12400	0.253876	0.218	0.192164	0.230056	1	0.858687	0.756921	0.906173
Rep. 3	Raw				Norm. to GFP				Norm. to WT
	WT	Y106D	L119D	F145D	WT	Y106D	L119D	F145D	WT	Y106D	L119D	F145D
GFP	13800	11000	12400	13400	1	1	1	1	1	1	1	1
RAB32	1810	5.86	6.43	3.28	0.131159	0.000532727	0.000518548	0.000244776	1	0.00406168	0.00395357	0.00186625
VPS26C	1860	2030	2120	3020	0.134783	0.184545	0.170968	0.225373	1	1.36921	1.26847	1.67212
VPS35L	9620	10300	10900	13700	0.697101	0.936364	0.879032	1.02239	1	1.34322	1.26098	1.46663
CCDC22	2850	3150	3550	4860	0.206522	0.286364	0.28629	0.362687	1	1.3866	1.38625	1.75617
CCDC93	5370	5800	6140	7320	0.38913	0.527273	0.495161	0.546269	1	1.355	1.27248	1.40382

## Sheet: Figure 3C
Note: Normalised values in bold are presented on graphs.
Rep. 1	Raw				Norm. to GFP				Norm. to WT
	WT	D61L	F62D	L64D	WT	D61L	F62D	L64D	WT	D61L	F62D	L64D
GFP	30700	32100	47400	60300	1	1	1	1	1	1	1	1
mCh-LRMDA	294000	16700	4280	6670	9.57655	0.520249	0.0902954	0.110614	1	0.0543253	0.0094288	0.0115505
VPS35L	7070	142	3.23	182	0.230293	0.00442368	6.81435e-05	0.00301824	1	0.0192089	0.000295899	0.0131061
Rep. 2	Raw				Norm. to GFP				Norm. to WT
	WT	D61L	F62D	L64D	WT	D61L	F62D	L64D	WT	D61L	F62D	L64D
GFP	2290	2020	3070	3320	1	1	1	1	1	1	1	1
mCh-LRMDA	95200	8540	1960	1860	41.5721	4.22772	0.638436	0.560241	1	0.101696	0.0153573	0.0134764
VPS35L	1450	50	4.21	32.6	0.633188	0.0247525	0.00137134	0.00981928	1	0.0390918	0.00216576	0.0155077
Rep. 3	Raw				Norm. to GFP				Norm. to WT
	WT	D61L	F62D	L64D	WT	D61L	F62D	L64D	WT	D61L	F62D	L64D
GFP	14300	14100	13400	7190	1	1	1	1	1	1	1	1
mCh-LRMDA	19600	348	162	289	1.37063	0.0246809	0.0120896	0.0401947	1	0.0180069	0.00882044	0.0293257
VPS35L	12800	50.9	11.2	52	0.895105	0.00360993	0.000835821	0.00723227	1	0.00403297	0.000933769	0.0080798

## Sheet: Figure 3D
Note: Normalised values in bold are presented on graphs.
Rep. 1	Raw			Norm. to GFP			Norm. to WT
	WT	T39N	Q85L	WT	T39N	Q85L	WT	T39N	Q85L
GFP	2550	1610	2470	1	1	1	1	1	1
mCh-LRMDA	80800	10700	94100	31.6863	6.64596	38.0972	1	0.209743	1.20232
VPS35L	22700	472	22200	8.90196	0.293168	8.98785	1	0.0329329	1.00965
Rep. 2	Raw			Norm. to GFP			Norm. to WT
	WT	T39N	Q85L	WT	T39N	Q85L	WT	T39N	Q85L
GFP	13800	6430	15600	1	1	1	1	1	1
mCh-LRMDA	368000	34800	422000	26.6667	5.41213	27.0513	1	0.202955	1.01442
VPS35L	54700	344	55200	3.96377	0.0534992	3.53846	1	0.0134971	0.892701
Rep. 3	Raw			Norm. to GFP			Norm. to WT
	WT	T39N	Q85L	WT	T39N	Q85L	WT	T39N	Q85L
GFP	35100	24300	36400	1	1	1	1	1	1
mCh-LRMDA	28200	3280	74600	0.803419	0.134979	2.04945	1	0.168006	2.55091
VPS35L	17100	181	18800	0.487179	0.00744856	0.516484	1	0.0152891	1.06015

## Sheet: Figure 3E
Note: Normalised values in bold are presented on graphs.
Rep. 1	Background (no Retriever)			Raw (Retriever pull-down)			Raw minus background			Normalisation to 'Retriever+LRMDA+RAB32'
	LRMDA only	RAB32 only	LRMDA+ RAB32	Retriever + LRMDA	Retriever + RAB32	Retriever + LRMDA + RAB32	Retriever + LRMDA	Retriever + RAB32	Retriever + LRMDA + RAB32	Retriever + LRMDA	Retriever + RAB32	Retriever + LRMDA + RAB32
VPS35L				174000	185000	200000	174000	185000	200000
LRMDA	73	0	161	725	0	2220	652	0	2059	0.316659	0	1
RAB32	0	656	1000	1.53	1540	7210	1.53	884	6210	0.000246377	0.142351	1
Rep. 2	Background (no Retriever)			Raw (Retriever pull-down)			Raw minus background			Normalisation to 'Retriever+LRMDA+RAB32'
	LRMDA only	RAB32 only	LRMDA+ RAB32	Retriever + LRMDA	Retriever + RAB32	Retriever + LRMDA + RAB32	Retriever + LRMDA	Retriever + RAB32	Retriever + LRMDA + RAB32	Retriever + LRMDA	Retriever + RAB32	Retriever + LRMDA + RAB32
VPS35L				68200	64600	60600	68200	64600	60600
LRMDA	5.01	0.331	15.6	2820	1.13	4450	2814.99	0.799	4434.4	0.634807	0.000180182	1
RAB32	-3.6	27.3	62.9	6.8	74.5	6320	10.4	47.2	6257.1	0.00166211	0.00754343	1
Rep. 3	Background (no Retriever)			Raw (Retriever pull-down)			Raw minus background			Normalisation to 'Retriever+LRMDA+RAB32'
	LRMDA only	RAB32 only	LRMDA+ RAB32	Retriever + LRMDA	Retriever + RAB32	Retriever + LRMDA + RAB32	Retriever + LRMDA	Retriever + RAB32	Retriever + LRMDA + RAB32	Retriever + LRMDA	Retriever + RAB32	Retriever + LRMDA + RAB32
VPS35L				37000	53200	76500	37000	53200	76500
LRMDA	25	0	46.4	7940	0	10600	7915	0	10553.6	0.749981	0	1
RAB32	0	156	205	0	161	1350	0	5	1145	0	0.00436681	1

## Sheet: Figure 4E
Note: Normalised values in bold are presented on graphs.
Rep. 1	Raw					Norm. to GFP					Norm. to WT
	wild-type	N117K	208*	G217S	222*	wild-type	N117K	208*	G217S	222*	wild-type	N117K	208*	G217S	222*
GFP	1650	3620	942	2550	1910	1	1	1	1	1	1	1	1	1	1
RAB32	1200	0	888	643	292	0.727273	0	0.942675	0.252157	0.15288	1	0	1.29618	0.346716	0.210209
VPS35L	9250	11600	5.6	2.82	6.59	5.60606	3.20442	0.0059448	0.00110588	0.00345026	1	0.571599	0.00106042	0.000197266	0.000615452
Rep. 2	Raw					Norm. to GFP					Norm. to WT
	wild-type	N117K	208*	G217S	222*	wild-type	N117K	208*	G217S	222*	wild-type	N117K	208*	G217S	222*
GFP	5040	4430	1980	2570	2840	1	1	1	1	1	1	1	1	1	1
RAB32	5160	50.4	5870	1730	2130	1.02381	0.011377	2.96465	0.673152	0.75	1	0.0111124	2.8957	0.657497	0.732558
VPS35L	26900	31700	135	133	51.4	5.3373	7.15576	0.0681818	0.051751	0.0180986	1	1.34071	0.0127746	0.00969609	0.00339096
Rep. 3	Raw					Norm. to GFP					Norm. to WT
	wild-type	N117K	208*	G217S	222*	wild-type	N117K	208*	G217S	222*	wild-type	N117K	208*	G217S	222*
GFP	69500	70800	51200	71000	59900	1	1	1	1	1	1	1	1	1	1
RAB32	2950	147	17300	10700	6650	0.042446	0.00207627	0.337891	0.150704	0.111018	1	0.0489155	7.96047	3.55049	2.61552
VPS35L	26700	47800	68.3	297	25.3	0.384173	0.675141	0.00133398	0.0041831	0.000422371	1	1.75739	0.00347236	0.0108886	0.00109943

## Sheet: Figure 4F
Note: Normalised values in bold are presented on graphs.
Rep. 1	Raw				Normalised to actin				Normalised to parental
	Parental	RAB32 KO - c5	RAB32 KO - c8	RAB32 KO - c9	Parental	RAB32 KO - c5	RAB32 KO - c8	RAB32 KO - c9	Parental	RAB32 KO - c5	RAB32 KO - c8	RAB32 KO - c9
β-actin	12700	14900	15900	14600	1	1	1	1	1	1	1	1
RAB32	373	8.39	0	1.66	0.0293701	0.000563087	0	0.000113699	1	0.0191721	0	0.00387124
Rep. 2	Raw				Normalised to actin				Normalised to parental
	Parental	RAB32 KO - c5	RAB32 KO - c8	RAB32 KO - c9	Parental	RAB32 KO - c5	RAB32 KO - c8	RAB32 KO - c9	Parental	RAB32 KO - c5	RAB32 KO - c8	RAB32 KO - c9
β-actin	10900	15400	16800	16200	1	1	1	1	1	1	1	1
RAB32	317	0	0	14.1	0.0290826	0	0	0.00087037	1	0	0	0.0299276
Rep. 3	Raw				Normalised to actin				Normalised to parental
	Parental	RAB32 KO - c5	RAB32 KO - c8	RAB32 KO - c9	Parental	RAB32 KO - c5	RAB32 KO - c8	RAB32 KO - c9	Parental	RAB32 KO - c5	RAB32 KO - c8	RAB32 KO - c9
β-actin	14300	12000	12800	11000	1	1	1	1	1	1	1	1
RAB32	152	0	0	0	0.0106294	0	0	0	1	0	0	0

[truncated: 17 more sheets: Figure 4H, Figure 4K, Figure 5A, Figure 5C, Figure 5D, Figure 6B, Figure 6D, Figure 6E, Figure 6G, Figure 7A, Figure 7B, Figure 7E, Sup. Fig. 3C, Sup. Fig. 3D, Sup. Fig. 4A, Sup. Fig. 4B, Sup. Fig. 4C]
